# Supplementary material for: A Human Mobility-Based Modeling Study of Influenza Vaccination Strategies Across Socioeconomically Disparate Regions in China
Source: Vaccines (Basel). 2026 May 9;14(5):425. doi: 10.3390/vaccines14050425 (PMC13211672; doi:10.3390/vaccines14050425)
Supplement: Supplementary file 1 [file vaccines-14-00425-s001.zip]

Archive with 1 entries (1 files):
- vaccines-4280095-supplementary.pdf
